# Supplementary material for: Nanoparticles prepared from porous silicon nanowires for bio-imaging and sonodynamic therapy
Source: Nanoscale Res Lett. 2014 Sep 3;9(1):463. doi: 10.1186/1556-276X-9-463 (PMC4185383; doi:10.1186/1556-276X-9-463)
Supplement: Additional file 1 — (‘Z-scan movie of living CF2Th cells with added SiNPs’) shows a z-scan movie of living CF2Th cells with added SiNPs. Green, blue, and red colors correspond to the luminescence of cell cytoplasm (colored with GFP), cell nuclei (colored with Hoechst) and SiNPs, respectively. [file 1556-276X-9-463-S1.zip]

Archive with 1 entries (1 files):
- 2026449553128405_add1.wmv
